# Supplementary material for: DNA Methylation in Cosmc Promoter Region and Aberrantly Glycosylated IgA1 Associated with Pediatric IgA Nephropathy
Source: PLoS One. 2015 Feb 3;10(2):e0112305. doi: 10.1371/journal.pone.0112305 (PMC4315396; doi:10.1371/journal.pone.0112305)
Supplement: S1 Table — (XLS) [file pone.0112305.s002.xls]

## Sheet: RT-PCR
NO.	GROUP	Control	Aza	IL-4
1	T	1.17	1.89	0.76
2	T	1.23	1.93	0.82
3	T	1.34	2.01	0.79
4	C	1.62	1.73	1.42
5	T	1.22	1.68	0.65
6	T	1.13	1.71	0.83
7	T	1.21	1.95	0.63
8	C	1.71	1.85	1.55
9	C	1.64	1.82	1.42
10	T	1.22	1.84	0.74
11	T	1.33	1.72	0.91
12	T	1.08	1.67	0.66
13	C	1.81	1.83	1.55
14	C	1.49	1.62	1.43
15	C	1.55	1.59	1.51
16	C	1.66	1.71	1.36
17	T	1.32	1.81	0.44
18	T	1.25	1.87	0.62
19	C	1.83	1.92	1.84
20	T	1.17	1.88	0.79
21	T	1.19	1.73	0.45
22	T	1.23	1.84	0.62
23	T	1.06	1.49	0.71
24	C	1.52	1.51	1.42
25	C	1.74	1.66	1.71
26	T	1.14	1.56	0.54
27	C	1.62	1.78	1.63
28	C	1.51	1.55	1.56
29	T	1.24	1.87	0.61
30	C	1.49	1.53	1.66
31	T	1.13	1.69	0.64
32	T	1.11	1.58	0.57
33	C	1.38	1.47	1.39
34	C	1.62	1.67	1.65
35	T	1.24	1.86	0.58
36	C	1.42	1.43	1.51
37	T	1.15	1.73	0.59
38	T	1.23	1.72	0.72
39	T	1.25	1.68	0.81
40	T	1.31	1.75	0.84
41	T	1.24	1.91	0.59
42	T	1.26	1.83	0.64
43	C	1.35	1.43	1.41
44	T	1.31	1.64	0.59
45	C	1.68	1.83	1.44
46	C	1.52	1.61	1.43
47	C	1.57	1.67	1.32
48	C	1.48	1.77	1.37
49	C	1.35	1.66	1.22
50	C	1.44	1.69	1.32
51	C	1.58	1.67	1.33
52	C	1.41	1.62	1.35

## Sheet: aGlyIgA1
NO.	group	aGlyIgA1对照	aGlyIgA1 Aza	aGlyIgA1IL-4
1	T	3.18	2.05	3.44
2	T	2.42	1.77	3.05
3	T	3.33	1.66	4.13
4	C	1.68	1.33	2.61
5	T	2.97	1.68	3.55
6	T	3.25	2.41	3.87
7	T	3.62	2.13	3.99
8	C	1.22	0.54	2.38
9	C	1.21	0.42	2.11
10	T	3.71	2.62	4.33
11	T	3.28	2.16	3.73
12	T	3.64	2.44	4.22
13	C	0.68	0.53	1.05
14	C	0.66	0.45	2.38
15	C	0.72	0.66	1.42
16	C	0.83	0.63	1.36
17	T	1.98	1.73	2.55
18	T	3.79	2.74	4.35
19	C	1.42	0.96	2.36
20	T	4.13	2.52	4.56
21	T	3.27	2.72	4.01
22	T	3.44	2.33	3.88
23	T	3.16	2.12	4.13
24	C	1.11	0.55	2.13
25	C	1.23	0.88	2.43
26	T	2.32	1.85	3.18
27	C	1.25	0.67	2.32
28	C	0.77	0.64	2.31
29	T	1.88	1.66	3.22
30	C	1.02	0.95	2.03
31	T	3.45	2.18	3.53
32	T	3.24	2.41	3.69
33	C	1.05	0.67	1.35
34	C	0.96	0.75	1.45
35	T	1.62	0.86	2.55
36	C	0.66	0.53	0.88
37	T	1.98	1.62	2.33
38	T	2.75	2.43	3.54
39	T	3.24	2.06	3.77
40	T	2.34	1.84	3.09
41	T	3.11	1.67	4.15
42	T	3.62	2.09	3.84
43	C	1.13	0.82	2.57
44	T	2.48	1.61	3.61

## Sheet: DNA methylation
NO.	GENDER	GROUP	Control	Aza	Il-4
4	M	C	0.64	0.3	0.68
8	M	C	0.5	0.26	0.84
9	M	C	0.45	0.27	0.7
13	M	C	0.43	0.24	0.79
14	M	C	0.68	0.23	0.74
15	M	C	0.7	0.36	0.65
16	F	C	0.55	0.28	0.75
19	M	C	0.54	0.34	0.6
24	M	C	0.68	0.36	0.7
25	F	C	0.57	0.38	0.65
27	F	C	0.48	0.21	0.63
28	M	C	0.59	0.36	0.65
30	F	C	0.71	0.2	0.85
33	M	C	0.86	0.31	0.75
34	M	C	0.68	0.22	0.54
36	M	C	0.75	0.19	0.81
43	M	C	0.73	0.21	0.7
1	M	T	0.7	0.39	0.84
2	M	T	0.64	0.36	0.83
3	M	T	0.52	0.4	0.85
5	M	T	0.53	0.33	0.91
6	M	T	0.68	0.46	0.89
7	M	T	0.63	0.42	0.84
10	F	T	0.64	0.36	0.88
11	M	T	0.61	0.47	0.82
12	M	T	0.57	0.4	0.88
17	M	T	0.61	0.34	0.89
18	M	T	0.64	0.43	0.91
20	M	T	0.66	0.46	0.9
21	M	T	0.7	0.36	0.83
22	M	T	0.68	0.49	0.87
23	F	T	0.65	0.42	0.82
26	M	T	0.7	0.46	0.95
29	M	T	0.63	0.36	0.89
31	F	T	0.8	0.45	0.89
32	F	T	0.81	0.5	0.91
35	M	T	0.7	0.47	0.91
37	M	T	0.71	0.39	0.93
38	M	T	0.82	0.39	0.87
39	M	T	0.61	0.38	0.88
40	F	T	0.64	0.41	0.9
41	F	T	0.57	0.4	0.89
42	F	T	0.59	0.49	0.84
44	M	T	0.76	0.45	0.86
CI01	M	CI	0.53
CI02	F	CI	0.55
CI03	M	CI	0.67
CI04	M	CI	0.72
CI05	M	CI	0.6
CI06	M	CI	0.72
CI07	F	CI	0.4089
CI08	M	CI	0.77
CI09	F	CI	0.64
CI10	F	CI	0.57
CI11	F	CI	0.44
CII01		CII	0.66	0.21	0.74
CII02		CII	0.67	0.18	0.68
CII03		CII	0.76	0.32	0.72
CII04		CII	0.74	0.27	0.76
CII05		CII	0.62	0.3	0.73
CII06		CII	0.53	0.24	0.73
CII07		CII	0.54	0.16	0.81
CII08		CII	0.58	0.26	0.76
